# Supplementary material for: A metabolic shift to the serine pathway induced by lipids fosters epigenetic reprogramming in nontransformed breast cells
Source: Sci Adv. 2025 Mar 21;11(12):eads9182. doi: 10.1126/sciadv.ads9182 (PMC11927636; doi:10.1126/sciadv.ads9182)
Supplement: Supplementary file 2 — Tables S1 to S10 [file sciadv.ads9182_tables_s1_to_s10.zip]

Archive with 10 entries (10 files):
- sciadv.ads9182_table_s1.xlsx
- sciadv.ads9182_table_s2.xlsx
- sciadv.ads9182_table_s3.xlsx
- sciadv.ads9182_table_s4.xlsx
- sciadv.ads9182_table_s5.xlsx
- sciadv.ads9182_table_s6.xlsx
- sciadv.ads9182_table_s7.xlsx
- sciadv.ads9182_table_s8.xlsx
- sciadv.ads9182_table_s9.xlsx
- sciadv.ads9182_table_s10.xlsx
