# Supplementary material for: A metabolic shift to the serine pathway induced by lipids fosters epigenetic reprogramming in nontransformed breast cells
Source: Sci Adv. 2025 Mar 21;11(12):eads9182. doi: 10.1126/sciadv.ads9182 (PMC11927636; doi:10.1126/sciadv.ads9182)
Supplement: Supplementary file 2 — Tables S1 to S10 [file sciadv.ads9182_tables_s1_to_s10.zip › sciadv.ads9182_table_s5.xlsx]

## Sheet: CTs (raw) Fig. S4A
Raw CT values fromFig. S4A
			Breast microstructures derived from wild type individuals
		condition	vehicle						Octanoic Acid (OA)						Octanoic Acid (OA) plus Clofazimine
		replicate	RM-3	RM-5	RM-6	RM-7	RM-8	RM-9	RM-3	RM-5	RM-6	RM-7	RM-8	RM-9	RM-3	RM-5	RM-6	RM-7	RM-8	RM-9
Gene symbol	RefSeq	Assay ID (IDT)
AGR2	NM_006408(1)	Hs.PT.58.38683802	28.957	26.807	26.659	24.136	28.539	26.735	28.848	25.118	25.618	23.989	26.096	25.162	29.586	26.033	27.957	25.302	26.527	26.729
NGF	NM_002506(1)	Hs.PT.58.2404965	31.854	30.725	29.318	30.369	35.505	31.498	25.237	25.761	27.413	27.348	27.401	26.156	27.167	26.115	27.97	27.035	27.909	26.177
NGFR	NM_002507(1)	Hs.PT.58.4045496	26.863	27.622	27.095	26.263	27.69	27.145	25.798	26.482	27.264	27.101	25.317	26.642	26.69	26.45	28.148	27.053	25.63	27.002
NTRK2	NM_001018064(2)	Hs.PT.58.41039984	30.537	30.489	30.13	29.878	31.469	31.874	30.12	29.916	30.674	30.086	30.254	30.957	30.676	30.577	31.823	30.6	31.797	32.291
PARM1	NM_015393(1)	Hs.PT.58.27700604	28.989	28.102	27.379	27.702	28.648	28.838	27.159	26.191	26.558	25.82	26.643	26.937	29.309	27.342	28.039	27.645	27.995	28.616
PHGDH	NM_006623(1)	Hs.PT.58.2437570	23.978	23.96	25.451	23.51	24.958	23.939	22.855	23.332	24.479	22.917	23.133	23.329	25.209	23.404	25.928	23.959	24.362	23.34
RPLP0	NM_001002(1)	Hs.PT.58.20222060	18.011	18.437	18.468	17.458	18.969	17.854	18.301	18.211	18.838	18.014	18.896	18.591	19.232	18.446	20.096	18.709	19.472	18.676
TBP	NM_003194(1)	Hs.PT.58v.39858774	28.225	28.312	27.997	27.63	28.181	28.252	27.099	27.165	27.908	27.329	27.462	27.63	28.29	27.702	29.367	28.105	27.981	28.02
UBB	NM_018955(1)	Hs.PT.58.4937882	22.959	23.39	23.24	22.004	23.067	25.938	23.865	23.793	22.492	22.059	23.161	23.681	23.857	22.949	23.774	23.524	22.852	23.341

## Sheet: CTs (raw) Fig. S4B
Raw CT values fromFig. S4B
			Breast microstructures derived from wild type individuals
		condition	vehicle						Octanoic Acid (OA)						Octanoic Acid (OA) plus Clofazimine
		replicate	BRCA-1	BRCA-2	BRCA-3	BRCA-4	BRCA-5	BRCA-6	BRCA-1	BRCA-2	BRCA-3	BRCA-4	BRCA-5	BRCA-6	BRCA-1	BRCA-2	BRCA-3	BRCA-4	BRCA-5	BRCA-6
Gene symbol	RefSeq	Assay ID (IDT)
AGR2	NM_006408(1)	Hs.PT.58.38683802	25.724	31.782	31.943	33.302	26.413	25.459	26.637	31.068	29.186	35.279	26.235	24.796	26.98	30.424	29.052	33.804	27.78	25.597
NGF	NM_002506(1)	Hs.PT.58.2404965	32.112	32.339	31.567	32.177	30.123	29.912	27.328	27.943	26.543	31.804	27.445	29.084	28.546	26.395	26.538	31.842	26.896	27.911
NGFR	NM_002507(1)	Hs.PT.58.4045496	28.026	27.225	26.924	30.913	28.132	28.815	27.01	27.98	27.468	31.858	28.257	28.235	27.817	27.628	27.967	31.646	27.228	27.896
NTRK2	NM_001018064(2)	Hs.PT.58.41039984	30.639	32.011	31.708	32.881	30.727	32.561	31.204	31.532	31.383	34.108	31.338	32.492	31.237	30.766	31.196	35.66	32.066	33.975
PARM1	NM_015393(1)	Hs.PT.58.27700604	28.168	29.005	29.04	29.378	27.51	27.258	27.766	26.99	27.087	31.449	25.882	26.458	29.123	26.745	27.522	31.196	27.087	27.267
PHGDH	NM_006623(1)	Hs.PT.58.2437570	24.992	25.849	26.71	27.037	24.845	24.982	24.142	24.061	24.122	29.202	24.065	24.497	24.684	24	24.474	29.066	25.002	26.048
RPLP0	NM_001002(1)	Hs.PT.58.20222060	18.142	19.028	19.187	19.772	17.995	18.473	18.885	19.169	19.322	21.441	18.302	18.938	18.591	19.253	19.761	21.619	19.094	19.606
TBP	NM_003194(1)	Hs.PT.58v.39858774	28.755	28.201	28.995	29.816	27.881	27.63	28.356	27.863	28.023	32.129	27.844	28.156	28.973	27.734	28.512	32.071	28.43	28.906
UBB	NM_018955(1)	Hs.PT.58.4937882	23.323	22.868	23.321	23.704	22.756	22.696	23.867	22.679	23.835	26.406	22.519	22.843	23.006	23.416	23.95	25.96	23.034	22.961

## Sheet: CTs (raw) Fig. S8A 
Raw CT values fromFig. S8A
			Breast microstructures derived from wild type individuals
		condition	vehicle						Octanoic Acid (OA)
		replicate	RM-1	RM-2	RM-3	RM-4	RM-5	RM-6	RM-1	RM-2	RM-3	RM-4	RM-5	RM-6
Gene symbol	RefSeq	Assay ID (IDT)
AGR2	NM_006408(1)	Hs.PT.58.38683802	25.48	26.601	25.916	27.424	26.659	27.153	26.158	24.266	23.575	26.849	27.957	25.007
ATF3	NM_001206486(6)	Hs.PT.56a.41052403.g	27.847	28.447	28.986	25.271	27.535	29.494	26.585	24.082	25.607	23.406	24.806	25.593
ATF4	NM_001675(2)	Hs.PT.56a.744435.g	23.825	22.607	23.06	21.868	21.973	22.987	21.979	21.891	22.256	22.314	22.828	22.099
CHOP (DDIT3)	NM_001195055(4)	Hs.PT.58.14534191	31.085	32.702	33.099	29.725	31.43	33.614	29.634	28.26	30.841	28.468	29.766	29.623
EZH2	NM_001203247(4)	Hs.PT.58.1924301	31.308	30.166	29.512	29.51	31.295	29.966	29.916	27.974	29.256	26.824	31.429	29.328
FOXD3	NM_012183(1)	Hs.PT.58.26279783.g	37.37	35.221	36.825	31.945	30.856	38.231	34.441	30.15	32.674	29.79	32.235	32.56
KMT2A	NM_001197104(2)	Hs.PT.58.27693866	30.831	28.751	29.149	27.047	30.429	29.542	29.206	26.98	28.437	25.82	29.968	28.314
NGF	NM_002506(1)	Hs.PT.58.2404965	33.046	31.057	31.817	31.655	29.318	31.981	29.847	26.481	28.409	25.144	27.97	27.615
NGFR	NM_002507(1)	Hs.PT.58.4045496	28.933	27.943	27.246	27.27	27.095	28.238	28.132	26.69	27.907	26.075	28.148	27.847
NTRK1	NM_001007792(3)	Hs.PT.58.2416818	35.803	33.773	35.079	34.246	35.529	33.493	34.707	33.931	34.63	33.114	18.505	33.6
NTRK2	NM_001018064(2)	Hs.PT.58.41039984	33.904	32.678	32.946	30.871	30.13	33.042	32.379	31.266	32.415	30.149	31.823	32.108
PARM1	NM_015393(1)	Hs.PT.58.27700604	27.57	28.115	27.468	28.263	27.379	28.379	26.088	23.757	26.095	27.045	28.039	26.468
PERK (EIF2AK3)	NM_004836(1)	Hs.PT.58.4155764	29.744	28.947	29.125	28.129	27.446	29.452	28.667	27.012	27.999	26.97	27.631	28.108
PHGDH	NM_006623(1)	Hs.PT.58.2437570	27.913	26.004	25.168	26.023	25.451	25.315	24.534	24.261	24.403	23.756	25.928	24.25
RPLP0	NM_001002(1)	Hs.PT.58.20222060	20.773	19.367	19.938	19.042	18.468	19.728	20.393	19.816	19.883	19.569	20.096	19.768
TBP	NM_003194(1)	Hs.PT.58v.39858774	29.677	29.423	29.61	28.803	27.997	29.608	28.888	28.254	28.967	27.171	29.367	28.749
UBB	NM_018955(1)	Hs.PT.58.4937882	23.142	22.882	22.732	22.638	23.24	23.119	22.55	23.101	22.628	23.745	23.774	22.977

## Sheet: CTs (raw) Fig. S8B 
Raw CT values fromFig. S8B
			Breast microstructures derived from BRCA1 mutation carriers
		condition	vehicle						Octanoic Acid (OA)
		replicate	BRCA-1	BRCA-2	BRCA-3	BRCA-4	BRCA-5	BRCA-6	BRCA-1	BRCA-2	BRCA-3	BRCA-4	BRCA-5	BRCA-6
Gene symbol	RefSeq	Assay ID (IDT)
AGR2	NM_006408(1)	Hs.PT.58.38683802	25.724	31.782	31.943	33.302	26.413	25.459	26.637	31.068	29.186	35.279	26.235	24.796
ATF3	NM_001206486(6)	Hs.PT.56a.41052403.g	26.827	27.645	29.365	25.181	27.579	25.95	24.484	25.303	24.054	27.042	25.519	25.748
ATF4	NM_001675(2)	Hs.PT.56a.744435.g	23.157	23.242	23.852	23.494	21.909	21.22	23.233	23.223	23.147	25.564	21.878	21.809
CHOP (DDIT3)	NM_001195055(4)	Hs.PT.58.14534191	32.203	30.857	31.916	30.474	33.083	31.5	29.159	29.026	29.108	31.373	29.831	29.904
EZH2	NM_001203247(4)	Hs.PT.58.1924301	32.075	31.504	31.899	32.335	31.163	30.817	30.063	31.14	29.911	33.636	30.694	30.806
FOXD3	NM_012183(1)	Hs.PT.58.26279783.g	34.147	29.933	30.82	28.639	35.762	31.95	29.465	29.429	28.89	28.039	30.136	31.295
KMT2A	NM_001197104(2)	Hs.PT.58.27693866	30.803	31.01	31.047	31.333	30.514	29.84	29.528	30.072	29.895	32.876	29.302	29.647
NGF	NM_002506(1)	Hs.PT.58.2404965	32.112	32.339	31.567	32.177	30.123	29.912	27.328	27.943	26.543	31.804	27.445	29.084
NGFR	NM_002507(1)	Hs.PT.58.4045496	28.026	27.225	26.924	30.913	28.132	28.815	27.01	27.98	27.468	31.858	28.257	28.235
NTRK1	NM_001007792(3)	Hs.PT.58.2416818	34.719	33.578	33.425	40	34.437	35.591	34.369	32.556	33.002	40	32.58	32.835
NTRK2	NM_001018064(2)	Hs.PT.58.41039984	30.639	32.011	31.708	32.881	30.727	32.561	31.204	31.532	31.383	34.108	31.338	32.492
PARM1	NM_015393(1)	Hs.PT.58.27700604	28.168	29.005	29.04	29.378	27.51	27.258	27.766	26.99	27.087	31.449	25.882	26.458
PERK (EIF2AK3)	NM_004836(1)	Hs.PT.58.4155764	27.497	26.101	27.266	26.75	27.768	27.117	25.729	25.327	25.102	29.324	26.903	26.974
PHGDH	NM_006623(1)	Hs.PT.58.2437570	24.992	25.849	26.71	27.037	24.845	24.982	24.142	24.061	24.122	29.202	24.065	24.497
RPLP0	NM_001002(1)	Hs.PT.58.20222060	18.142	19.028	19.187	19.772	17.995	18.473	18.885	19.169	19.322	21.441	18.302	18.938
TBP	NM_003194(1)	Hs.PT.58v.39858774	28.755	28.201	28.995	29.816	27.881	27.63	28.356	27.863	28.023	32.129	27.844	28.156
UBB	NM_018955(1)	Hs.PT.58.4937882	23.323	22.868	23.321	23.704	22.756	22.696	23.867	22.679	23.835	26.406	22.519	22.843
