# Supplementary material for: A metabolic shift to the serine pathway induced by lipids fosters epigenetic reprogramming in nontransformed breast cells
Source: Sci Adv. 2025 Mar 21;11(12):eads9182. doi: 10.1126/sciadv.ads9182 (PMC11927636; doi:10.1126/sciadv.ads9182)
Supplement: Supplementary file 2 — Tables S1 to S10 [file sciadv.ads9182_tables_s1_to_s10.zip › sciadv.ads9182_table_s7.xlsx]

## Sheet: Peak Area (raw) targeted
Raw peak area values from targeted metabolomics analysis of MCF-10A cells
		Cla-Mar-20221006-01	Cla-Mar-20221006-02	Cla-Mar-20221006-03	Cla-Mar-20221006-04	Cla-Mar-20221006-05	Cla-Mar-20221006-06	Cla-Mar-20221006-07	Cla-Mar-20221006-08	Cla-Mar-20221006-09	Cla-Mar-20221006-10	Cla-Mar-20221006-11	Cla-Mar-20221006-12	Cla-Mar-20221006-13	Cla-Mar-20221006-14	Cla-Mar-20221006-15	Cla-Mar-20221006-16	Cla-Mar-20221006-17	Cla-Mar-20221006-18	Cla-Mar-20221006-19	Cla-Mar-20221006-20	Cla-Mar-20221006-21	Cla-Mar-20221006-22	Cla-Mar-20221006-23	Cla-Mar-20221006-24	Cla-Mar-20221006-25	Cla-Mar-20221006-26	Cla-Mar-20221006-27	Cla-Mar-20221006-28	Cla-Mar-20221006-29	Cla-Mar-20221006-30	Cla-Mar-20221006-31	Cla-Mar-20221006-32	Cla-Mar-20221006-33	Cla-Mar-20221006-34	Cla-Mar-20221006-35	Cla-Mar-20221006-36	Cla-Mar-20221006-37	Cla-Mar-20221006-38	Cla-Mar-20221006-39	Cla-Mar-20221006-40	Cla-Mar-20221006-41	Cla-Mar-20221006-42	Cla-Mar-20221006-43	Cla-Mar-20221006-44	Cla-Mar-20221006-45	Cla-Mar-20221006-46	Cla-Mar-20221006-47	Cla-Mar-20221006-48
Total Ion Count	TIC	8.0839e+11	6.68305e+11	7.12681e+11	6.00059e+11	6.20142e+11	5.95337e+11	5.97953e+11	5.9723e+11	5.18051e+11	5.09885e+11	4.6397e+11	4.40696e+11	4.37865e+11	3.78794e+11	3.42748e+11	3.1498e+11	3.22813e+11	3.74696e+11	3.7588e+11	3.53999e+11	3.0515e+11	2.39586e+11	2.48069e+11	2.61007e+11	2.42667e+11	2.0794e+11	2.7165e+11	2.57692e+11	2.905e+11	2.01915e+11	2.15234e+11	2.19946e+11	2.05521e+11	2.49517e+11	2.12491e+11	2.09008e+11	3.33367e+11	2.57002e+11	2.4438e+11	2.67835e+11	2.34911e+11	2.6207e+11	2.49509e+11	2.62857e+11	2.44034e+11	2.86219e+11	3.23027e+11	2.93489e+11
Normalization Factor (for normalization)	=TIC / Lowest TIC in batch	4.46025	3.68733	3.93218	3.31079	3.4216	3.28474	3.29917	3.29518	2.85831	2.81326	2.55993	2.43151	2.41589	2.08997	1.89109	1.73788	1.7811	2.06736	2.0739	1.95317	1.68365	1.3219	1.36871	1.44009	1.3389	1.1473	1.49881	1.4218	1.60282	1.11405	1.18754	1.21354	1.13395	1.3767	1.1724	1.15319	1.83933	1.41799	1.34835	1.47776	1.29611	1.44596	1.37665	1.4503	1.34644	1.5792	1.78228	1.61931
Color of metabolite ID stands for: Black = Identity Confirmed by Standard or MS2, Red = Connot Separate, Orange = Identity NOT Confirmed, BLUE = Labeling Tracer if available.
		MCF-10A_0 min			MCF-10A_5 min												MCF-10A_15 min												MCF-10A_30 min												MCF-10A_1 hour
	Time	0	0	0	5 min	5 min	5 min	5 min	5 min	5 min	5 min	5 min	5 min	5 min	5 min	5 min	15 min	15 min	15 min	15 min	15 min	15 min	15 min	15 min	15 min	15 min	15 min	15 min	30 min	30 min	30 min	30 min	30 min	30 min	30 min	30 min	30 min	30 min	30 min	30 min	1H	1H	1H	1H	1H	1H	1H	1H	1H
	Condition	untreated	untreated	untreated	PBS	PBS	PBS	PBS/DMSO	PBS/DMSO	PBS/DMSO	OA	OA	OA	OA/PHGDHinh	OA/PHGDHinh	OA/PHGDHinh	PBS	PBS	PBS	PBS/DMSO	PBS/DMSO	PBS/DMSO	OA	OA	OA	OA/PHGDHinh	OA/PHGDHinh	OA/PHGDHinh	PBS	PBS	PBS	PBS/DMSO	PBS/DMSO	PBS/DMSO	OA	OA	OA	OA/PHGDHinh	OA/PHGDHinh	OA/PHGDHinh	PBS	PBS	PBS	PBS/DMSO	PBS/DMSO	PBS/DMSO	OA	OA	OA
	Replicate	rep1	rep2	rep3	rep1	rep2	rep3	rep1	rep2	rep3	rep1	rep2	rep3	rep1	rep2	rep3	rep1	rep2	rep3	rep1	rep2	rep3	rep1	rep2	rep3	rep1	rep2	rep3	rep1	rep2	rep3	rep1	rep2	rep3	rep1	rep2	rep3	rep1	rep2	rep3	rep1	rep2	rep3	rep1	rep2	rep3	rep1	rep2	rep3
Total Ion Count	TIC	8.0839e+11	6.68305e+11	7.12681e+11	2.10856e+11	1.80951e+11	2.17323e+11	2.40371e+11	2.05172e+11	2.01211e+11	1.81243e+11	2.25747e+11	2.34255e+11	1.98465e+11	1.83659e+11	2.54426e+11	6.00059e+11	6.20142e+11	5.95337e+11	5.97953e+11	5.9723e+11	5.18051e+11	5.09885e+11	4.6397e+11	4.40696e+11	4.37865e+11	3.78794e+11	3.42748e+11	3.1498e+11	3.22813e+11	3.74696e+11	3.7588e+11	3.53999e+11	3.0515e+11	2.39586e+11	2.48069e+11	2.61007e+11	2.42667e+11	2.0794e+11	2.7165e+11	2.57692e+11	2.905e+11	2.01915e+11	2.15234e+11	2.19946e+11	2.05521e+11	2.49517e+11	2.12491e+11	2.09008e+11
Normalization Factor (for normalization)	=TIC / Lowest TIC in batch	4.46025	3.68733	3.93218	1.16339	0.998388	1.19907	1.32623	1.13202	1.11017	1	1.24554	1.29249	1.09502	1.01333	1.40378	3.31079	3.4216	3.28474	3.29917	3.29518	2.85831	2.81326	2.55993	2.43151	2.41589	2.08997	1.89109	1.73788	1.7811	2.06736	2.0739	1.95317	1.68365	1.3219	1.36871	1.44009	1.3389	1.1473	1.49881	1.4218	1.60282	1.11405	1.18754	1.21354	1.13395	1.3767	1.1724	1.15319
	KEGG ID
2-HG	C02630	1.40965e+06	3.72521e+06	4.99244e+06	1.89234e+06	6.70305e+06	678338	71999.4	281571	5.05651e+06	2.04333e+06	404893	0	1.68432e+06	4.89898e+06	2.67027e+06	0	0	0	0	0	177522	0	233101	330228	0	138246	1.15181e+06	970666	1.40029e+06	444447	324346	351895	4.2152e+06	1.46069e+07	7.02264e+06	5.31593e+06	2.02464e+06	8.49867e+06	62000.4	427879	179192	1.1732e+07	7.81933e+06	8.3639e+06	6.88242e+06	2.22427e+06	1.29011e+07	1.13083e+07
5-methyl-THF	C00440	0	0	0	0	0	0	0	0	0	0	0	0	0	0	0	0	0	0	0	0	0	0	0	0	0	0	0	0	0	0	0	0	0	0	0	0	0	0	0	0	0	0	0	0	0	0	0	0
a-KG	C00026	1.44895e+06	2.42091e+06	9.16301e+06	2.18356e+06	3.02206e+06	1.99557e+06	33836.9	579390	3.63271e+06	5.55914e+06	547310	0	1.46972e+06	2.41484e+06	1.46246e+06	0	0	0	0	0	0	0	929423	2.81844e+06	0	0	2.59714e+06	5.31735e+06	603948	1.16228e+06	1.32748e+06	1.84295e+06	1.71295e+07	1.55115e+07	1.40505e+07	1.84438e+07	5.95086e+06	7.08313e+06	386174	1.2665e+06	499263	7.27086e+06	7.17617e+06	3.46183e+06	4.48816e+06	6.72994e+06	8.15189e+06	1.17436e+07
alanine/sarcosine	C00041/C00213	2.36564e+08	4.47849e+08	7.8332e+08	2.12786e+08	2.57125e+08	2.15677e+08	6.88477e+07	4.76529e+07	4.30513e+08	3.21463e+08	5.38797e+07	5.402e+07	1.96671e+08	2.82702e+08	7.31895e+07	4.30354e+07	7.63948e+07	5.17052e+07	6.35406e+07	7.62547e+07	5.15278e+07	1.22471e+08	1.00197e+08	9.37055e+07	5.79344e+07	7.58057e+07	2.6303e+08	2.98198e+08	6.60384e+07	8.48635e+07	7.8814e+07	8.29555e+07	6.73626e+08	3.47451e+08	7.23521e+08	5.81577e+08	7.0203e+08	4.22678e+08	7.4371e+07	1.07517e+08	6.87147e+07	3.04122e+08	3.67288e+08	3.65865e+08	3.0654e+08	5.59982e+08	4.24263e+08	5.12576e+08
betaine aldehyde+	C00576	5.4562e+06	3.47203e+06	3.43483e+06	1.87024e+06	1.37463e+06	987125	1.40972e+06	1.63802e+06	1.07382e+06	1.72373e+06	1.5313e+06	1.33489e+06	1.40646e+06	1.49977e+06	1.1843e+06	4.13959e+06	5.75258e+06	3.48395e+06	4.55031e+06	5.5099e+06	7.00962e+06	3.34896e+06	3.48104e+06	2.9723e+06	3.10143e+06	3.89208e+06	2.17843e+06	3.73206e+06	3.04566e+06	2.66531e+06	3.27226e+06	3.02069e+06	2.11186e+06	2.3506e+06	2.37448e+06	2.30121e+06	2.0356e+06	2.89691e+06	2.72407e+06	3.29243e+06	2.28261e+06	1.53531e+06	629922	1.87647e+06	1.26126e+06	1.55479e+06	902327	1.87207e+06
betaine+	C00719	3.91308e+09	2.68882e+09	2.51449e+09	1.16949e+09	7.76873e+08	1.81293e+09	1.26471e+09	1.11561e+09	1.51808e+09	1.50256e+09	1.53118e+09	6.17184e+08	1.15004e+09	9.4044e+08	1.24704e+09	1.15177e+09	7.26662e+08	1.27581e+09	4.84865e+08	2.05937e+08	6.15833e+08	2.1335e+09	2.60626e+09	2.88357e+09	1.25135e+09	6.65137e+08	1.87927e+09	1.78139e+09	2.57747e+09	2.17117e+09	3.67442e+09	3.49373e+09	2.26694e+09	1.45613e+09	2.00217e+09	2.1749e+09	2.98005e+09	1.66534e+09	1.91091e+09	1.67389e+09	1.53354e+09	9.17591e+08	1.45024e+09	1.29257e+09	1.11219e+09	2.11005e+09	1.31225e+09	1.41355e+09
glutathione	C00051	3.44105e+07	5.36268e+07	1.55769e+08	9.00551e+06	7.64211e+07	8.68011e+06	1.13806e+07	1.06429e+07	6.8532e+07	4.27666e+07	8.71881e+06	7.39583e+06	4.70336e+06	2.01134e+07	2.1438e+06	8.36101e+06	1.3539e+07	1.51744e+07	8.79528e+06	1.63946e+07	1.25668e+07	2.96495e+07	3.33069e+07	2.51685e+07	1.08951e+07	8.8356e+06	8.39413e+06	3.0151e+07	6.56873e+06	1.1203e+07	1.49399e+07	1.47224e+07	1.6187e+08	3.05637e+08	1.69521e+08	1.29277e+08	3.4986e+07	6.78112e+07	4.48367e+06	1.09962e+07	1.42931e+07	2.36275e+08	2.11598e+08	2.33444e+08	1.85355e+08	3.95334e+07	1.45661e+08	1.27567e+08
glycine	C00037	4.26302e+07	9.24997e+07	2.08949e+08	3.45953e+07	1.16686e+08	2.01253e+07	2.43378e+07	2.29666e+07	8.89051e+07	3.94881e+07	2.63174e+07	2.80736e+07	2.87732e+07	4.825e+07	2.398e+07	3.7529e+07	4.03748e+07	1.98688e+07	3.05889e+07	3.8687e+07	3.29105e+07	5.59638e+07	5.0867e+07	4.51983e+07	2.24985e+07	5.10522e+07	2.49494e+07	3.18442e+07	2.60562e+07	2.27678e+07	3.14535e+07	3.31998e+07	1.18567e+08	1.6029e+08	1.37625e+08	8.45663e+07	5.91777e+07	1.53892e+08	2.51111e+07	2.58324e+07	3.14348e+07	1.4451e+08	1.44769e+08	1.38092e+08	1.13718e+08	4.81293e+07	1.73947e+08	1.71533e+08
methylglyoxal	C00546	0	0	0	0	0	0	0	0	0	0	0	0	0	0	0	0	0	0	0	0	0	0	0	0	0	0	0	0	0	0	0	0	0	0	0	0	0	0	0	0	0	0	0	0	0	0	0	0
NAD+	C00003	855685	441126	800836	903485	490828	667597	776606	803221	1.00503e+06	702558	710532	790700	531667	354359	486606	87065.5	756653	378972	156659	541522	327497	1.83419e+06	2.23162e+06	1.41817e+06	357913	905815	361278	372089	590377	747483	1.11825e+06	1.37005e+06	1.87599e+06	5.88027e+06	1.92256e+06	1.82937e+06	696505	462867	451128	834512	1.2623e+06	1.20151e+07	3.75026e+06	5.35301e+06	3.73113e+06	1.15116e+06	813237	531174
NADH	C00004	112761	1.47647e+06	4.77581e+06	1.26949e+06	1.69674e+06	1.05246e+06	0	306321	2.18284e+06	2.18263e+06	0	0	446326	2.31825e+06	692132	0	0	0	0	0	0	0	0	319299	0	0	2.35062e+06	1.92944e+06	0	2.3486e+06	0	52610.6	1.06772e+07	9.8385e+06	9.23846e+06	9.65382e+06	3.01646e+06	2.24767e+06	0	1.07294e+06	0	7.13291e+06	6.79006e+06	8.1334e+06	5.7704e+06	4.23501e+06	3.83798e+06	4.8025e+06
PRPP	C00119	0	0	15149.8	0	0	0	0	0	0	0	0	0	0	0	0	0	0	0	0	0	0	0	0	0	0	0	0	0	0	0	0	0	0	0	0	0	0	0	0	0	0	0	0	0	0	0	0	0
S-adenosyl-L-methionine+	C00019	0	95336.8	0	5.29523e+06	4.11886e+06	2.66545e+06	4.29467e+06	7.53464e+06	5.21441e+06	3.89554e+06	4.80669e+06	3.95873e+06	4.70388e+06	5.05526e+06	4.74927e+06	7.87295e+06	1.15342e+07	4.77538e+06	6.3735e+06	7.53332e+06	7.77517e+06	2.14215e+07	1.78425e+07	1.75882e+07	4.24992e+06	5.64889e+06	7.60198e+06	1.24424e+07	1.10362e+07	1.56927e+07	5.94381e+06	1.49172e+07	2.4204e+07	9.25342e+06	1.42157e+07	5.40321e+06	9.83405e+06	7.10251e+06	1.01636e+07	1.82489e+07	1.90799e+07	2.18929e+07	2.36459e+07	2.06111e+07	1.10606e+07	1.627e+07	1.08229e+07	1.61038e+07
serine	C00716	2.72077e+07	1.31976e+07	2.18735e+07	1.72362e+07	1.30047e+07	1.69789e+07	1.65135e+07	1.47473e+07	1.72975e+07	1.58636e+07	1.71174e+07	1.56042e+07	1.33668e+07	1.21256e+07	1.77918e+07	1.17991e+07	2.6277e+07	1.6915e+07	1.74589e+07	2.72265e+07	1.91389e+07	4.25418e+07	3.5887e+07	3.39858e+07	2.19116e+07	2.82257e+07	1.94969e+07	1.89185e+07	2.31181e+07	2.49149e+07	2.57808e+07	3.38505e+07	3.27411e+07	1.26069e+08	3.40801e+07	2.68978e+07	3.60005e+07	4.11527e+07	2.55689e+07	2.02795e+07	2.53472e+07	1.65069e+08	1.10311e+08	1.06564e+08	6.81192e+07	3.44713e+07	3.33335e+07	2.34529e+07
[truncated: 27 more columns]
